# Supplementary material for: Genome-wide DNA Methylation Profiling in Lyme Neuroborreliosis Reveals Altered Methylation Patterns of HLA Genes
Source: J Infect Dis. 2023 Oct 12;229(4):1209–14. doi: 10.1093/infdis/jiad451 (PMC11011177; doi:10.1093/infdis/jiad451)
Supplement: jiad451_Supplementary_Data [file jiad451_supplementary_data.zip]

Archive with 6 entries (6 files):
- Supplementary_Material_JID_clean.docx
- Table S1.docx
- Table S2.docx
- Table S3.docx
- Table S4.docx
- Table S5.docx
